# Supplementary material for: Assessment of New and Genome-Reduced Pseudomonas Strains Regarding Their Robustness as Chassis in Biotechnological Applications
Source: Microorganisms. 2023 Mar 25;11(4):837. doi: 10.3390/microorganisms11040837 (PMC10144732; doi:10.3390/microorganisms11040837)
Supplement: Supplementary file 1 [file microorganisms-11-00837-s001.zip]

Archive with 1 entries (1 files):
- microorganisms-2241513-supplementary.pdf
